# Supplementary material for: Dynamic Development of Viral and Bacterial Diversity during Grass Silage Preservation
Source: Viruses. 2023 Apr 12;15(4):951. doi: 10.3390/v15040951 (PMC10146946; doi:10.3390/v15040951)
Supplement: Supplementary file 1 [file viruses-15-00951-s001.zip]

Archive with 2 entries (2 files):
- Supplementary_material S1.pdf
- Supplementary_material S2.xlsx
